# Supplementary material for: Towards reliable whole genome sequencing for outbreak preparedness and response
Source: BMC Genomics. 2022 Aug 9;23:569. doi: 10.1186/s12864-022-08749-5 (PMC9361258; doi:10.1186/s12864-022-08749-5)
Supplement: Supplementary file 2 — Additional file 2. [file 12864_2022_8749_MOESM2_ESM.xlsx]

## Sheet: Blad1
Usutu virus
Mix 1:		ml	Mix 2:		ml
Usu_500nt_1_Left	GGAGGATCGTGAGATTAACACAGTG	10	Usu_500nt_2_Left	ACGGCRATGAAACACCTGACTA	10
Usu_500nt_1_Right	CCATRGCTCTAATCCAGCACTG	10	Usu_500nt_2_Right	CGTGCGTCTGCACTGCGATC	10
Usu_500nt_3_Left	GACCCRGAAGACATTGACTGTTGG	10	Usu_500nt_4_Left	TTGAGGGAGTCTCTGGTGCTAC	10
Usu_500nt_3_Right	GCAGTAGCTTCTCACTTCAGCC	10	Usu_500nt_4_Right	AGCCTGTGATGCTCCTAGTTGT	10
Usu_500nt_5_Left	GTATGAAGTGGGAATCTTCATACATGG	10	Usu_500nt_6_Left	CCCCATGCCACAAAGCAATCAG	10
Usu_500nt_5_Right	CACTGCCCGAGAAAGACACTGG	10	Usu_500nt_6_Right	TCCCCTCTTCCAACCACAATRT	10
Usu_500nt_7_Left	CTTGAACTGCAGTACACGGGATC	10	Usu_500nt_8_Left	CYATCGCACTGGTGATGTTAGCC	10
Usu_500nt_7_Right	CAACTCTCTCCTYCCCACGTC	10	Usu_500nt_8_Right	GTGTGGTTGGCCAGTTCTGGTG	10
Usu_500nt_9_Left	TGGAACACGTGATGTGGGAGAAC	10	Usu_500nt_10_Left	GCTGTGCACAGTGACCTCTC	10
Usu_500nt_9_Right	GGCCACGTGCATGATTTGATCT	10	Usu_500nt_10_Right	CCAGAAACATCACCAGAAGGCC	10
Usu_500nt_11_Left	GCACCCTTCCCCCTTTGAGATA	10	Usu_500nt_12_Left	GTTCTTCTGGTTGGGGCGGC	15
Usu_500nt_11_Right	GCCATCTGAAARAATGCTGCCC	10	Usu_500nt_12_Right	CGATGGCAAACATCAATCCAACTG	15
Usu_500nt_13_Left	CTAGGGTTAGCAYTAACATCAACAG	10	Usu_500nt_14_Left	GGACRCCATGGGCAATAATACC	10
Usu_500nt_13_Right	ACGGTATACTCCTGGTGAAGTGT	10	Usu_500nt_14_Right	GCTGACTGCTCCTATTTCCCC	10
Usu_500nt_15_Left	GGATCACCTATGGTGGRCCATG	10	Usu_500nt_16_Left	GGACCTGCAYCCAGGAGCG	10
Usu_500nt_15_Right	CCTCAGCCATTTCTGCAGCCAC	10	Usu_500nt_16_Right	CACTGTGCAATCTCATTTCCCATC	10
Usu_500nt_17_Left	CCAAACTACAACCTCTTTGTGATGG	5	Usu_500nt_18_Left	GGAGACTGGGAYTTTGTGATAACAAC	10
Usu_500nt_17_Right	TAGCACTRGTGATTGGTGAGGGG	5	Usu_500nt_18_Right	CCTKGGTCCATCAAARCACCAC	10
Usu_500nt_19_Left	CTGAGAGGAGAGGAGAGAAAGAC	10	Usu_500nt_20_Left	GGTGGCGACAGCYGAGAAGG	10
Usu_500nt_19_Right	CCTCTCCTYTGMACGAGGAGC	10	Usu_500nt_20_Right	CGTATARGGCCCACGCTGTTG	10
Usu_500nt_21_Left	CAGCTWGCTGTGTTTYTGATCTGTG	5	Usu_500nt_22_Left	GACTCCCCTTCACKGAGCTGG	10
Usu_500nt_21_Right	ATTTTTCATGATTCCGGCCGCT	5	Usu_500nt_22_Right	TCAGTGATRGCCTCTTTCCTGTA	10
Usu_500nt_23_Left	GAATTCCACCACCGCRACCG	5	Usu_500nt_24_Left	GCTGAGATGGATGGTAGAACGC	10
Usu_500nt_23_Right	CTGACTTCTTGGACRCCTTTGAG	5	Usu_500nt_24_Right	GCTCCACTRACCCAGTACATCT	10
Usu_500nt_25_Left	GGTTCTYTGCCCATACATGCCA	10	Usu_500nt_26_Left	GAAGTGAAACCGACMGGTTCAG	5
Usu_500nt_25_Right	GAGTGGTGTCAGTCATCGCCAT	10	Usu_500nt_26_Right	CATCATGTTGTAAATGCATGTGTGGC	5
Usu_500nt_27_Left	CATGTTTGAAGAGCAGAAYCAATGG	10	Usu_500nt_28_Left	CATTGAGCTGACYTACAAACACAAG	10
Usu_500nt_27_Right	GAGCATAGGTCACAACCTGTCC	10	Usu_500nt_28_Right	CCGAGGAGGGTTTCCACTCTG	10
Usu_500nt_29_Left	ATGGCTGTGAGTGGAGATGATTG	10	Usu_500nt_30_Left	GTACTTYCACAGAAGAGATCTGAGG	15
Usu_500nt_29_Right	GTTCCACACTTCCAACATGTCATC	10	Usu_500nt_30_Right	CCAATRATGGCYCTCACCTGGTT	15
Usu_500nt_31_Left	GAAGACATATGGTGTGGAAGCCTG	15	Usu_500nt_32_Left	CGGAAGTTGAGTAGACGGTGCT	15
Usu_500nt_31_Right	CCTCTAGTCCTTCCACGAACAG	15	Usu_500nt_32_Right	CTCTGTGCCTTGTGGTTGATGTTG	15
Zika virus
Mix 1:		ml	Mix 2:		ml
Zika_1_Left	GACAGTTCGAGTTTGAAGCGAAAG	10	Zika_2_Left	AAGAAAGATCTGGCTGCCATGC	10
Zika_1_Right	AGTATGCACTCCCACGTCTAGT	10	Zika_2_Right	TGAYTCCAACCAGGTYTGCGAC	10
Zika_3_Left	AGATGACGTCGATTGTTGGTGC	10	Zika_4_Left	TCAGGTGCATAGGAGTCAGCAA	10
Zika_3_Right	TACGGTGACACARCCTCCATGT	10	Zika_4_Right	GGAGCCATGRACTGACARCATT	10
Zika_5_Left	AGAACGTTAGTGGACAGAGGCT	10	Zika_6_Left	TKGATTGTGAACCGAGGACAGG	10
Zika_5_Right	TGTGCGTCCTTGAACTCTACCA	10	Zika_6_Right	CCATCTGTCCCTGCGTACTGTA	10
Zika_7_Left	TGAAGGGCGTGTCATACTCCTT	10	Zika_8_Left	GGGAGAAGAAGATCACCCACCA	10
Zika_7_Right	CRCCTCCAACTGATCCAAAGTC	10	Zika_8_Right	TTGACTGCTGCTGCCAATCTAC	10
Zika_9_Left	GCCTTAGGGGGAGTGYTGATCT	10	Zika_10_Left	ACGGTCGTTGTGGGATCTGTAA	10
Zika_9_Right	GAGTGGGCATTCYTTCAGTGTG	10	Zika_10_Right	GTGGGACTTTGGCCATTCACAT	10
Zika_11_Left	CWGCCGTYATTGGAACAGCTGT	10	Zika_12_Left	CACYAAGGTCCACGTGGAGGAA	10
Zika_11_Right	CCTGGGCCTTATCTCCATTCCA	10	Zika_12_Right	TATCAGCGCCAGATGAGCTACA	10
Zika_13_Left	TGGCAGTGCTGGTAGCTATGAT	10	Zika_14_Left	CAATGGTTTTGCTYTGGCCTGG	10
Zika_13_Right	AGAGAGAGGAGCATRAACCCCC	10	Zika_14_Right	TTTCCCATGTGATGTCACCTGC	10
Zika_15_Left	CCCTAGYGAAGTACTCACAGCT	10	Zika_16_Left	GTGGCATGAACCCAATAGCCAT	10
Zika_15_Right	TACACTCCATCTGTGGTCTCCC	10	Zika_16_Right	GCTCCAATGTCCCCATCCTTTG	10
Zika_17_Left	GTGGTCCATGGAAGCTAGATGC	10	Zika_18_Left	CTGTTGAGTGCTTCGAGCCYTC	10
Zika_17_Right	CCTCTAAGGGCYTCCTCCATTT	10	Zika_18_Right	TGGTGAGTTGGARTCCGGRAAT	10
Zika_19_Left	TATGGATGAGGCCCACTTCACA	10	Zika_20_Left	GGCTGGAAAACGGGTCATACAG	10
Zika_19_Right	GCCATCAAGTATGACCGGCTTT	10	Zika_20_Right	CCTTTGCTCCGTCCTAAGCTTG	10
Zika_21_Left	AGAGACTGAYGAAGACCATGCA	10	Zika_22_Left	TGGACCAGAYACGGAGAGAAAA	10
Zika_21_Right	CTCCAAAAGCCGCTCCTCTYTT	10	Zika_22_Right	ATTCTGGCTGGCTCAATTTCCG	10
Zika_23_Left	CGTCTTGATGRGGAACAAGGGC	10	Zika_24_Left	TAATGGGAAGGAGAGAGGAGGG	10
Zika_23_Right	ARGTGGTCACTGCATGTTGGAC	10	Zika_24_Right	TCTCCACTTGGGGGTCAATTGT	10
Zika_25_Left	CCCTGACCCTAATAGTRGCCAT	10	Zika_26_Left	ACTGGAACTCCTCTACAGCCAC	10
Zika_25_Right	CCTTCCATTTCTCTCCCAGGGT	10	Zika_26_Right	ACCAGGGCCTCCTTTTGTGTAT	10
Zika_27_Left	AGTGCAAAGCTGAGATGGYTGG	10	Zika_28_Left	GGTGGGGGATTGGCTTGAAAAA	10
Zika_27_Right	ATGTGTRGAGTTGCGGGAGAGT	10	Zika_28_Right	GGGCCTCATAGCTTCCATGGTA	10
Zika_29_Left	AGGATGTGAATCTCGGCTCTGG	10	Zika_30_Left	AAAAGTGGACACTAGGGTGCCA	10
Zika_29_Right	ATGCTGCATTGCTACGMACCTT	10	Zika_30_Right	TAATCCCAGCCCTTCAACACCA	10
Zika_31_Left	ACAAGGGGAATTTGGAAAGGCC	10	Zika_32_Left	AAATGGARAAAGGGCACAGGGC	10
Zika_31_Right	CGTAAGTGACAACTTGTCCGCT	10	Zika_32_Right	TGTCCCATCCAGTTGAGGGTTT	10
Zika_33_Left	CAAACGAATGGCAGTCAGTGGA	10	Zika_34_Left	ATTTCCACAGAAGGGACCTCCG	10
Zika_33_Right	ATCCACACTCTGTTCCACACCA	10	Zika_34_Right	TGACTAGCAGGCCTGACAACAY	10
Zika_35_Left	ACCACCTGGGCTGAGAACATYA	10
Zika_35_Right	ACCACTAGTCCCTCTTCTGGAG	10
Yellow Fever Virus
Mix 1:		ml	Mix 2:		ml
YFV_500nt_1_Left	GTCTGGTCGTAAAGCTCAGGGA	10	YFV_500nt_2_Left	TCTGAGGACCTTGGGAAAACCT	5
YFV_500nt_1_Right	TGGGGCAGTTGTATTCCATGGA	10	YFV_500nt_2_Right	ACCCCCTCAATGAAATCCCTGT	5
YFV_500nt_3_Left	AACATGACGCAACGAGTTGTCA	15	YFV_500nt_4_Left	TGCCAAGTTTACCTGTGCCAAA	10
YFV_500nt_3_Right	TGTTCCAATTCTCCTGCTTGGC	15	YFV_500nt_4_Right	CTTTTGTGACTCGCATTGCACC	10
YFV_500nt_5_Left	TGGAATTTGAGCCTCCACATGC	10	YFV_500nt_6_Left	GCCTCCACCAATGATGATGAAGT	10
YFV_500nt_5_Right	TCCTTGTGCCACTGGTAAGTCA	10	YFV_500nt_6_Right	ACACTTGAGCTCTCTCTTGCCA	10
YFV_500nt_7_Left	ACAATGTCCATGAGCATGATCCT	10	YFV_500nt_8_Left	CAATACGGCTGGAAGACTTGGG	10
YFV_500nt_7_Right	ACGGACACTCTTTCCTGGACTT	10	YFV_500nt_8_Right	GGCAAGCTTCCCTTTTCACCTC	10
YFV_500nt_9_Left	TCAATTGGGGGTCCAGTTAGCT	10	YFV_500nt_10_Left	GTTGGAGGCATGGTGCTTCTAG	10
YFV_500nt_9_Right	TCATGAAAGTGCAGTCCAACCG	10	YFV_500nt_10_Right	GGGGTATGGTCTTCTGCATGGA	10
YFV_500nt_11_Left	TGACAATGGCTGAGGTGAGACT	10	YFV_500nt_12_Left	TGGGAAGAGGAAGCTGAGATCAG	15
YFV_500nt_11_Right	ATCCCATGGCACCTTCTCTTCA	10	YFV_500nt_12_Right	TCTCCATCCCATCTACCCTCCA	15
YFV_500nt_13_Left	CGAGGGGCCTTTCTCGTTAGAA	10	YFV_500nt_14_Left	AACTGAGGTGAAAGAGGAGGGG	10
YFV_500nt_13_Right	GTCTTGTTTTCCCAGCTCCAGG	10	YFV_500nt_14_Right	GGGGTGGCAGTCATCAAGATTG	10
YFV_500nt_15_Left	ATCATCATGGACGAAGCACATTTTT	5	YFV_500nt_16_Left	TCTTGGCCACTGACATAGCTGA	10
YFV_500nt_15_Right	CCTTCATCCACAAGCACAGGTT	5	YFV_500nt_16_Right	CTCAAAGCACCACTTTCGGTCA	10
YFV_500nt_17_Left	ATGACCAGAGGAGAGTCTTCCG	10	YFV_500nt_18_Left	TGCTCTTGCACTCTGAGGAAGG	10
YFV_500nt_17_Right	GGCCAGAACAAACAGCATGACT	10	YFV_500nt_18_Right	GCAGCTCCTGGTTTCAAGTCAA	10
YFV_500nt_19_Left	AGGCATGCTGGAAAAGACTAAGG	10	YFV_500nt_20_Left	GCACAGAGGAGGGTGTTTCATG	10
YFV_500nt_19_Right	TTCTTCTCATAGAGGGCAGGCA	10	YFV_500nt_20_Right	CACGGTCCACTTCCACAATGTC	10
YFV_500nt_21_Left	AAGATGAAGACTGGACGCAGGG	10	YFV_500nt_22_Left	TGGGGTGGAACATCATCACCTT	10
YFV_500nt_21_Right	GATGATGGGGACGACTCTCCAA	10	YFV_500nt_22_Right	TCTGTTTCCACACTGCGTGTTC	10
YFV_500nt_23_Left	CTGTGAATCAAACATCCCGCCT	15	YFV_500nt_24_Left	TGACACCAGAGCAAAGGATCCA	10
YFV_500nt_23_Right	GGTTCTTTTCTCTGGCCAGGTG	15	YFV_500nt_24_Right	CGCATAGAATCCACCACCCTCT	10
YFV_500nt_25_Left	TGAATGAGGACCACTGGGCATC	10	YFV_500nt_26_Left	TGATACACCACCAGCATGTCCA	10
YFV_500nt_25_Right	ATCTCCACTCACTGCCATCCTC	10	YFV_500nt_26_Right	CTTCCCATGAACAGACCACGTG	10
YFV_500nt_27_Left	CAAGATGAGCTGGTTGGCAGAG	10
YFV_500nt_27_Right	CTGCAGATCAGCATCCACAGAG	10
West Nile Virus
Mix 1:		ml	Mix 2:		ml
WNVUS1_1_LEFT	GCCTGTGTGARCTGACAAACTTAG	10	WNVUS1_2_RIGHT_2	CGGGCTGTCAATATGCTAAAACGC	10
WNVUS1_1_RIGHT	CTTTTCTTTTGTTTTGRGCTCCG	10	WNVUS1_2_RIGHT	GTGCACCAGCAGTCAATGTCTTC	10
WNVUS1_3_LEFT	AGTTACCCTCTCTAACTTCCAAG	10	WNVUS1_2_LEFT	GTGCACCAACAGTCGATGTCTTC	10
WNVUS1_3_LEFT_2	GTGACCCTCTCCAACTTCCAGG	10	WNVUS1_4_LEFT	GGATGCTAGGAAGCAACACAATGC	10
WNVUS1_3_RIGHT	CARGAAGTCTCTGTTRCTCATTCC	10	WNVUS1_4_RIGHT_2	GATGCTTGGRAGCAACACCATG	10
WNVUS1_5_LEFT_2	GTGTCCAACCATGGGTGAAGCC	10	WNVUS1_4_RIGHT	TGCTYCCCTTTCCAAACAGTCC	10
WNVUS1_5_LEFT	GCCCGACCATGGGAGAAGCT	10	WNVUS1_4_LEFT_2	GCTTCCTTTGCCAAATAGTCCGC	10
WNVUS1_5_RIGHT_2	GTGGCATGAGGTTCTTCAAACTCC	10	WNVUS1_6_LEFT	GACTGTGARCCACGGTCAGG	10
WNVUS1_5_RIGHT	GGCGTGTGGTTCCTCAAACTCC	10	WNVUS1_6_RIGHT_2	CCGGTGTATTGCAGTTCCAACAC	10
WNVUS1_7_LEFT_2	TCTGAAGTGTAGGGTGAAGATGGAG	10	WNVUS1_6_RIGHT	GCAATTCCAACACCACAGTGCC	10
WNVUS1_7_LEFT	GTCATTTGAAGTGTAGAGTGAAGATGG	10	WNVUS1_8_LEFT_2	GTGAATCCATTTGTGTCTGTGGCC	10
WNVUS1_7_RIGHT	GAGGTGAAMACCCCTCCAACTG	10	WNVUS1_8_LEFT	GTCAACCCTTTTGTTTCAGTGGCC	10
WNVUS1_9_LEFT	GTGGATGGGMATCAATGCYCGT	10	WNVUS1_8_RIGHT_2	GATCCATCCAGGCTTCCACATC	10
WNVUS1_9_RIGHT_2	CTCTTGCCCCAAGCCTTCCAAC	10	WNVUS1_8_RIGHT	GGTCCATCCAAGCCTCCACATC	10
WNVUS1_9_RIGHT	CTTTCCCCAGGCCTTCCAGC	10	WNVUS1_10_LEFT_2	AGACTCGAGCACCAAATGTGGG	10
WNVUS1_11_LEFT	CACAACKGAATGYGACTCGAAGAT	10	WNVUS1_10_LEFT	CCAGACTGGAGCATCAAATGTGG	10
WNVUS1_11_RIGHT	ACGGTGTCCGCAGCTCTCAC	10	WNVUS1_10_RIGHT	GAACYGCCCTYTCAAGCTTCC	10
WNVUS1_11_RIGHT_2	CACGGTGTCCGCAACTRTCAC	10	WNVUS1_12_LEFT	GAAGTYAAATCATGYACSTGGCC	10
WNVUS1_13_LEFT_2	GGCACGACGAAAAGACCCTCGTGC	10	WNVUS1_12_RIGHT	CTTGCGAAGGACCTCCTGGG	10
WNVUS1_13_LEFT	GACATGATGAAAAGACCCTCGTGC	10	WNVUS1_14_LEFT_2	GTCCTAGTGTTTGGGGGTATTACG	10
WNVUS1_13_RIGHT_2	CTCTTGGTTGGTCCACCTTGC	10	WNVUS1_14_LEFT	CCTGGTGTTTGGGGGCATTAC	10
WNVUS1_13_RIGHT	CTCCTGGTTGGTCCATCTCGC	10	WNVUS1_14_RIGHT_2	GCAGATGAGGCAAGCYCCTTTC	10
WNVUS1_15_LEFT_2	CAAATGTGGTGGTGCCGCTGC	10	WNVUS1_14_RIGHT	CAAGCATARCAGACTTGCTCCTTTC	10
WNVUS1_15_LEFT	CGACATCAAACGTGGTTGTTCCG	10	WNVUS1_16_LEFT_2	CTGCAGTTGGACTCATGTTTGCC	10
WNVUS1_15_RIGHT_2	CYGTCCTCTCAATCCACATGTC	10	WNVUS1_16_LEFT	GCTGTCGGCYTRATGTTTGCCA	10
WNVUS1_15_RIGHT	CGCCGTTCTCTCAATCCACATATC	10	WNVUS1_16_RIGHT_2	GGTGATGGTGTGTCCCAAAGRAC	10
WNVUS1_17_LEFT_2	ATAAGTGCCTACACACCYTGGGC	10	WNVUS1_16_RIGHT	GAGGGAGTGTCCCACARCAC	10
WNVUS1_17_LEFT	GGAARATATGGATGCTCAGAATGG	10	WNVUS1_18_LEFT_2	CCACACACTATGGCACACCAC	10
WNVUS1_17_RIGHT_2	CCCCAATTTCTCCTTCTGGTGTC	10	WNVUS1_18_LEFT	GCAGGAGCRGGCGTGATG	10
WNVUS1_17_RIGHT	TTTGAACACCCCTGGTTTCGTC	10	WNVUS1_18_RIGHT_2	CTCARTCTTTTGTTGATGGCCTCC	10
WNVUS1_19_LEFT_2	CCATTGTGCAAGGAGAGAGAATGG	10	WNVUS1_18_RIGHT	GCCACAGATCATCAAAGAGGCC	10
WNVUS1_19_LEFT	CGGATTCGAACCTGAGATGCTG	10	WNVUS1_20_LEFT_2	GATGTCTCCACACAGAGTCCC	10
WNVUS1_19_RIGHT_2	CGATGCTCGCTGGATCCGTG	10	WNVUS1_20_LEFT	GATGTCTCCTCACAGGGTGCC	10
WNVUS1_19_RIGHT	CATGAATATTGCCGCCGCCTC	10	WNVUS1_20_RIGHT_2	GAAAGTCGTAYGAGACGGAGTAC	10
WNVUS1_21_LEFT_2	GGAAAGACCGTTTGGTTTGTTCC	10	WNVUS1_20_RIGHT	GGGTACTCTGTCTCATAGGACTTTC	10
WNVUS1_21_LEFT	GGGAAGACGGTTTGGTTTGTGC	10	WNVUS1_22_LEFT_2	GCTCAGCGGAGAGGACGC	10
WNVUS1_21_RIGHT_2	GAGTCGTCTTCATTCGTGTGCC	10	WNVUS1_22_LEFT	CGCCCAGAGACGTGGACG	10
WNVUS1_21_RIGHT	GTTGGAATCATCCTCATTTGTGTGC	10	WNVUS1_22_RIGHT_2	CTTTCTCTCACCCAACTTCGTG	10
WNVUS1_23_LEFT	CGGCTGGAGTGTCATACCACG	10	WNVUS1_22_RIGHT	GGCCTCAGAATCTTCCTTTCACC	10
WNVUS1_23_LEFT_2	CAGCAGGAATATCATACCATGACC	10	WNVUS1_24_LEFT_2	GATCACAAATCGGGCTCGTTGAG	10
WNVUS1_23_RIGHT_2	CTATTGTCTGAAGGGCGTCCGG	10	WNVUS1_24_LEFT	CGTTCTCAGATAGGGCTCATTGAG	10
WNVUS1_23_RIGHT	GAATACTCCCATGGTCATCACACTC	10	WNVUS1_24_RIGHT_2	CAACTCCCAGRGTCGTCTCTC	10
WNVUS1_25_LEFT_2	CAGGAACGAAAATAGCAGGCATGC	10	WNVUS1_24_RIGHT	CTCCTTGACCTCAATTCTTTGCCC	10
WNVUS1_25_LEFT	GGAACGAAGATCGCCGGAATG	10	WNVUS1_26_LEFT_2	GTGGACGTTGGTGTGTCAGCTC	10
WNVUS1_25_RIGHT_2	GCTTCCGCTTGCCAGCCTG	10	WNVUS1_26_LEFT	CTTCGTCGATGTTGGAGTGTCG	10
WNVUS1_25_RIGHT	GCTGAGCGCATTGCCTCAGC	10	WNVUS1_26_RIGHT_2	GTTGCATTCCACACTGAACTAGC	10
WNVUS1_27_LEFT_2	CAGTCATGCAGAAAAARGTTGGACAG	10	WNVUS1_26_RIGHT	CCAAACAGAGCTTGCTCCATTCTC	10
WNVUS1_27_LEFT	GATCTTGGTGTCTCTAGCTGCAG	10	WNVUS1_28_LEFT_2	GGGAAGTTTGGAAGGAGAGACTC	10
WNVUS1_27_RIGHT_2	CGAGATCCACAACCTTTCCCAC	10	WNVUS1_28_LEFT	GTACCGCAAAGAGGCCATCATC	10
WNVUS1_27_RIGHT	CATCCAAGGTCAATCACTTTTCCG	10	WNVUS1_28_RIGHT_2	CCAATGTCACAGAGCAGTGTGTC	10
WNVUS1_29_LEFT_2	CTGGCCATGAAGAGCCACAAC	10	WNVUS1_28_RIGHT	GARGACTCTCCGATGTCACAAAG	10
WNVUS1_29_LEFT	GTACAGGAAGTGAAAGGGTACACG	10	WNVUS1_30_LEFT_2	CCATGAGATGTACTGGGTGAGY	10
WNVUS1_29_RIGHT_2	GTTGACATCTTCCTCAAACTGGGG	10	WNVUS1_30_LEFT	GACTGGTCAGAAACCCACTCTC	10
WNVUS1_29_RIGHT	GCCCTGGTTCCACTTCCCAAG	10	WNVUS1_30_RIGHT_2	GAAGGGAGTAGTGTCAGTCATGG	10
WNVUS1_31_LEFT_2	GAATACAGCTCCACATGGCACC	10	WNVUS1_30_RIGHT	CACTCGTTGTTGACCGAAAGGAG	10
WNVUS1_31_LEFT	GAGAACCACCCATATAGAACCTGG	10	WNVUS1_32_LEFT_2	GGAAGAACGCCCGGGAAGC	10
WNVUS1_31_RIGHT	CTCTTTCCCATCATGTTGTARATGC	10	WNVUS1_32_LEFT	GAGGAGCGCCAGAGARGCAG	10
WNVUS1_33_LEFT_2	GGGTACATCTTGAAGGAAGTYGG	10	WNVUS1_32_RIGHT_2	CAGCAGTTCAAGAACCTTCGCTTC	10
WNVUS1_33_LEFT	GTTACATCCTGCGTGAAGTTGGC	10	WNVUS1_32_RIGHT	CCAAGTCAGCTCTCGTGATGCG	10
WNVUS1_33_RIGHT	CSCCATTCTCAAACAGCCAGG	10	WNVUS1_34_LEFT_2	GTGAAAGTGATGCGCCCGGC	10
WNVUS1_35_LEFT_2	GGTGGTATGACTGGCAGCAGG	10	WNVUS1_34_LEFT	GTCGTGAAAGTGATGAGGCCAG	10
WNVUS1_35_LEFT	GATGGTATGATTGGCAGCAGGTTC	10	WNVUS1_34_RIGHT_2	GAGAWATGCGAGCTCTGCCTAC	10
WNVUS1_35_RIGHT	GTCTTCCATCCAYTCATTCTCCTC	10	WNVUS1_34_RIGHT	CGCACATTCCATCCAGCCCC	10
WNVUS1_37_LEFT	GAGAAGTATGYGGATTACATGAGYTC	10	WNVUS1_36_LEFT_2	CGCAAAAGGAGAATGGATGACGAC	10
WNVUS1_37_RIGHT	GGTCTCCTCTAACCTCTAGTCC	10	WNVUS1_36_LEFT	CCATGCAGGAGGAGAGTGGATG	10
			WNVUS1_36_RIGHT	CGTCTACTCAACTTCCGGTGG	10
			WNVUS1_38_LEFT	CCCTCAGAACCGTCTCGGAAG	10
			WNVUS1_38_RIGHT	GCACTGTGCCGTGTGGCTG	10
